# Supplementary material for: Surgical needles in orthopedics and trauma surgery
Source: Oper Orthop Traumatol. 2021 Sep 16;33(5):405–21. [Article in German] doi: 10.1007/s00064-021-00734-7 (PMC8460540; doi:10.1007/s00064-021-00734-7)
Supplement: Supplementary file 2 [file 64_2021_734_MOESM2_ESM.xlsx]

## Sheet: Export-Zusammenfassung
	Dieses Dokument wurde aus Numbers exportiert und jede Tabelle in ein Excel-Arbeitsblatt umgewandelt. Alle anderen Objekte der einzelnen Numbers-Blätter wurden auf eigene Arbeitsblätter übertragen. Beachte, dass die Formelberechnungen in Excel möglicherweise anders sind.
	Name des Numbers-Blatts	Numbers-Tabellenname	Name des Excel-Arbeitsblatts
	Blatt 1
		Tabelle 1	Blatt 1
	Blatt 2
		Tabelle 1	Blatt 2

## Sheet: Blatt 1
Spitze	gerade	Kreis	Krümmung	mm	B.Braun	Ethicon	Serag-Wiessner	Beschreibung	Einsatz O+U
		0.375	D	11	DR10(f)	BV	DR-12	Rundkörpernadel, konisch	Nerven, Gefäß, Mikro
		0.375	D	9.3	DR10(f)	BV1	DR-9	Rundkörpernadel, konisch	Nerven, Gefäß, Mikro
		0.375	D	9.3	DR10(f)	BV175-8	DR-9	Rundkörpernadel, konisch	Nerven, Gefäß, Mikro
		0.375	D	13	DR13	C1	DR-12	Rundkörpernadel, konisch
		0.375	D	17	DR18	BB	DR-17	Rundkörpernadel, konisch
		0.375	D	22	DR22	B-14	DR-20	Rundkörpernadel, konisch
		0.375	D	26	DR26	B-16	DR-25	Rundkörpernadel, konisch
		0.375	D	31	DR32	TE-plus		Rundkörpernadel, konisch
		0.375	D	6.5	DR6	BV130-5	DR-6	Rundkörpernadel, konisch	Nerven, Gefäß, Mikro
		0.375	D	8	DR8(f)	BV175-6	DR-8	Rundkörpernadel, konisch	Nerven, Gefäß, Mikro
		0.375	D	8	DR8(f)	BV175-7	DR-8	Rundkörpernadel, konisch	Nerven, Gefäß, Mikro
		0.375	D	9.3	DRC10	CC	DRT-12	schneidender Nadelkörper, Mikrospitze, Kurzschliff	Verkalkte Koronarien
		0.375	D	9.3	DRC10	CC175-8	DRT-12	schneidender Nadelkörper, Mikrospitze, Kurzschliff	Gefäß
		0.375	D	13	DRC13	CC1	DRT-12	schneidender Nadelkörper, Mikrospitze
		0.375	D	13	DRC13	V18	DRT-12	schneidender Nadelkörper
		0.375	D	17	DRC18	V4	DRT-17	Rundkörpernadel, konisch
		0.375	D	26	DRC26	V26		Rundkörpernadel. schneidend
		0.375	D	3.8	DRm3	BVSO-3		Rundkörpernadel, konisch	Nerven, Gefäß, Mikro
		0.375	D	5.1	DRm4	BV75-4	DRM-5	Rundkörpernadel, konisch	Nerven, Gefäß, Mikro
		0.375	D	5.1	DRm5	BV100-4	DRM-5	Rundkörpernadel, konisch	Nerven, Gefäß, Mikro
		0.375	D	5	DRm5	BV130-4	DRM-5	Rundkörpernadel, konisch	Nerven, Gefäß, Mikro
		0.375	D	17	DRN16	BBS		Rundkörpernadel, Sicherheitsspitze
		0.375	D	24	DRN25	BPS4	DRN-30	Rundkörpernadel, Sicherheitsspitze
		0.375	D	31	DRT32	V30		Rundkörpernadel. schneidend
		0.375	D	13	DS12	C2	DS-12	schneidender Nadelkörper
		0.375	D	13	DS12	C3	DS-12	schneidender Nadelkörper
		0.375	D	16	DS16	FS3	DS-15	schneidender Nadelkörper	Haut
		0.375	D	16	DS16(f)	M3	DS-15	schneidender Nadelkörper	Haut
		0.375	D	19	DS19(f)	FS2	DS-18	schneidender Nadelkörper	Haut
		0.375	D	24	DS24	FS1	DS-24	schneidender Nadelkörper	Haut
		0.375	D	30	DS30	FSL	DS-30	schneidender Nadelkörper	Haut
		0.375	D	36	DS35	FSLX	DS-35	schneidender Nadelkörper	Haut
		0.375	D	36	DS35	PCLX	DS-35	schneidender Nadelkörper	Sternum
		0.375	D	40	DS39	CEC135-40	DS-40	schneidender Nadelkörper	Sternum
		0.375	D	45	DS45	LS1	DS-45	schneidender Nadelkörper	Sternum
		0.375	D	75	DS76	LR	DS-80	schneidender Nadelkörper	Sternum
		0.375	D	90	DS90	KP3	DS-100	schneidender Nadelkörper	Sternum
		0.375	D	90	DS90	LS	DS-100	schneidender Nadelkörper	Sternum
		0.375	D	11	DSMP11	P1	DSS-10	Rundkörpernadel. schneidend, revers Präzisionsspitze
		0.375	D	13	DSMP13	M2	DSS-13	Rundkörpernadel. schneidend	Haut
		0.375	D	13	DSMP13	P3	DSS-13	Rundkörpernadel. schneidend, revers Präzisionsspitze	Haut
		0.375	D	13	DSMP13	PC1	DSS-13	Rundkörpernadel. konventionell schneidend, Präzisionsspitze	Haut
		0.375	D	16	DSMP16	PC3	DSS-15	Rundkörpernadel. konventionell schneidend, Präzisionsspitze	Haut
		0.375	D	16	DSMP16	PS3	DSS-15	Rundkörpernadel. schneidend, Präzisionsspitze
		0.375	D	16	DSMP16	PS3	DSS-15	Rundkörpernadel. schneidend, Präzisionsspitze	Haut
		0.375	D	19	DSMP19	PC5	DSS-18	Rundkörpernadel. konventionell schneidend, Präzisionsspitze	Haut
		0.375	D	19	DSMP19	PS2	DSS-18	Rundkörpernadel. schneidend, Präzisionsspitze	Haut, intrakutan
		0.375	D	24	DSMP24	PS1	DSS-24	Rundkörpernadel. schneidend, Präzisionsspitze	Haut, intrakutan
		0.375	D	30	DSMP30	PSL	DSS-30	Rundkörpernadel. schneidend, Präzisionsspitze	Haut
		0.25	V		DSMP7	G6	VSP	schneidender Nadelkörper, Mikrospitze
		0.25	V	8	DSMP7	P6	VSP-8	schneidender Nadelkörper, Mikrospitze	Haut
		0.625	F	31	FR26	MF		Rundkörpernadel, konisch
		0.625	F	26	FR26	UR-6	FRX-27	Rundkörpernadel, konisch
		0.625	F	36	FR36	UR5	FRX-36	Rundkörpernadel, konisch
		0.625	F	40	FR40	UR4	FRX-40	Rundkörpernadel, konisch
					GR19	ST4	GR-20	Rundkörpernadel, gerade, konisch
	x			45	GR45	ST1	GR-45	Rundkörpernadel, gerade, konisch
	x			48	GR51	ST	GR-50	Rundkörpernadel, gerade, konisch
	x			65	GR65	STA	GR-65	Rundkörpernadel, gerade, konisch
	x			65	GR75	STAW	GR-65	Rundkörpernadel, gerade, konisch
	x	0.375	D	36	GRT40	V47		Rundkörpernadel, geradeschneidend, Präzisionsspitze
	x			48	GS51	TS	GS-45	Gerade schneidend	Sehne
	x			60	GS60	KS-S	GS-60	Gerade schneidend	Wunden tief an der Oberfläche
		0.5	H	26	H26s	CP-2	HS-25	schneidender Nadelkörper
		0.5	H	10	HR10	RB4	HR-10	Rundkörpernadel, konisch	Nerven, Mikro, Gefäß
		0.5	H	10	HR10	TF1	HR-10	Rundkörpernadel, konisch
		0.5	H	10	HR10	TF1 plus	HR-10	Rundkörpernadel, flache (Lanzett)Spitze	Gefäße, Nerven, Mikro
		0.5	H	13	HR13	RB2	HR-12	Rundkörpernadel, konisch	subkutan
		0.5	H	13	HR13	TF	HR-12	Rundkörpernadel, konisch	subkutan
		0.5	H	13	HR13	TF plus	HR-12	Rundkörpernadel, flache (Lanzett)Spitze	subkutan
		0.5	H	13	HR13b	TF plus	HR-12	Rundkörpernadel, flache (Lanzett)Spitze, black	Gefäße, Nerven, Mikro
		0.5	H	13	HR13ss	UCLX		Rundkörpernadel, konisch	Bänder
		0.5	H	17	HR17	RB1	HR-17	konisch, Rundkörper
		0.5	H	17	HR17	RB1 plus	HR-17	Rundkörpernadel, flache (Lanzett)Spitze	Hautnaht, subkutan
		0.5	H	22	HR22	SH1	HR-22	Rundkörpernadel, konisch	Subkutan
		0.5	H	22	HR22	SH1 plus	HR-22	Rundkörpernadel, flache=Lanzettspitze	Hautnaht, subkutan
		0.5	H	22	HR22s	CT3	HRX-22	Halbkreis, Rundkörper	Faszie
		0.5	H	22	HR22s	CT3 plus	HRX-22	Rundkörpernadel, flache=Lanzettspitze	Hautnaht, subkutan
		0.5	H	26	HR26	SH	HR-26	Rundkörpernadel, konisch	subkutan
		0.5	H	26	HR26	SH plus	HR-26	Rundkörpernadel, flache=Lanzettspitze	subkutan
		0.5	H	26	HR26b	SH plus	HR-26	Rundkörpernadel, flache=Lanzettspitze	Hautnaht, subkutan
		0.375	D	17	HR26b ?? HR18b	BB plus	DR-17	flache Rundkörpernadel, Lanzettspitze black	Gefäß
		0.5	H	26	HR26s	CT2	HRX-27	Rundkörpernadel, konisch	Faszie
		0.5	H	26	HR26s	CT2 plus	HR-26	Rundkörpernadel, flache=Lanzettspitze	Hautnaht, subkutan
		0.5	H	26	HR26s	SH	HRX-27	Rundkörpernadel, konisch
		0.5	H	31	HR30	MH1	HR-30	Rundkörpernadel, konisch	Gefäß
		0.5	H	31	HR30	MH1 plus	HR-30	Rundkörpernadel, flache=Lanzettspitze	Hautnaht, subkutan
		0.5	H	36	HR37	MH	HR-36	Rundkörpernadel, konisch	Hautnaht, subkutan
		0.5	H	36	HR37	MH plus	HR-36	Rundkörpernadel, flache=Lanzettspitze	Hautnaht, subkutan
		0.5	H	36	HR37s	CT1	HRX-36	Rundkörpernadel, konisch	Faszie, Haut
		0.5	H	36	HR37s	CT1 plus	HRX-36	Rundkörpernadel, flache=Lanzettspitze	Hautnaht, subkutan
		0.5	H	40	HR40	LH	HR-40	Rundkörpernadel, konisch	Bänder
		0.5	H	40	HR40s	CT	HRX-40	Rundkörpernadel, konisch	Faszie
		0.5	H	40	HR40s	CT plus	HRX-40	Rundkörpernadel, flache=Lanzettspitze	Hautnaht, subkutan
		0.5	H	48	HR48	CTX	HRX-48	Rundkörpernadel, konisch	Faszie
		0.5	H	48	HR48s	CTX	HRX-48	Rundkörpernadel, konisch	Faszie
		0.5	H	48	HR48s	CTX plus	HRX-48	Rundkörpernadel, flache=Lanzettspitze	Hautnaht, subkutan
		0.5	H	70	HR48s	XLH	HRX-75	Rundkörpernadel, konisch	Faszie
		0.5	H	6.5	HR6	TF6		Rundkörpernadel, konisch	Nerven, Gefäß, Mikro
		0.5	H	70	HR70	XLH	HRX-75	Rundkörpernadel, konisch	Faszie
		0.5	H	95	HR70	XXLH		Rundkörpernadel, konisch	Faszie
		0.5	H	8	HR8	TF4	HR-8	Rundkörpernadel, konisch	Nerven, Gefäß, Mikro
		0.5	H	36	HRB37s	CTB1		Rundkörpernadel, Sicherheitsspitze
		0.5	H	40	HRB40s	CTD		Rundkörpernadel, Sicherheitsspitze
		0.5	H	48	HRB48	CTXD		Rundkörpernadel, Sicherheitsspitze
		0.5	H	13	HRC13	CC4		Rundkörpernadel. schneidend mit Kurzschliff	Gefäß, Bänder, Sehnen
		0.5	H	13	HRC13	CC6		Rundkörpernadel. schneidend mit Kurzschliff	Gefäß, Bänder, Sehnen
		0.5	H	17	HRC17	V5	HRT-17	Rundkörpernadel. schneidend	Gefäße, Bänder, Sehnen
		0.5	H	22	HRC22	V24	HRT-22	Rundkörpernadel. schneidend	Sehnen
		0.5	H	36	HRC37	V30	HRT-35	Rundkörpernadel. schneidend	Sehnen
		0.5	H	37	HRC37	V34	HRT-35	Rundkörpernadel. schneidend
		0.5	H	36	HRC37	V34	HRT-35	Rundkörpernadel. schneidend	Sehnen
		0.5	H	40	HRC40	V37	HRT-40	Rundkörpernadel. schneidend	Sehnen
		0.5	H	45	HRC43(s)	V39	HRT-45	Rundkörpernadel. schneidend	Sehnen
		0.5	H	48	HRC48(s)	V40	HRT-48	Rundkörpernadel. schneidend	Sehnen
		0.5	H	60	HRC55	V42		Rundkörpernadel. schneidend	Sehnen
		0.5	H	40	HRN40	BP3	HRN-40	Rundkörpernadel, stumpfe Spitze
		0.5	H	45	HRN45	BT3		Rundkörpernadel, stumpfe Spitze
		0.5	H	48	HRN48	BP2	HRN-50	Rundkörpernadel, stumpfe Spitze
		0.5	H	65	HRN65	BP1	HRN-60	Rundkörpernadel, stumpfe Spitze
		0.5	H	48	HRS48	CCS	HRK-48	Konventionelles Schneiden Sternotomie Schneidekante	Sternum
		0.5	H	48	HRS48	CCS	HRK-48	schneidender Nadelkörper	Sternum
		0.5	H	22	HRT22	V6	HRT-20	Rundkörpernadel. schneidend	Gefäße, Bänder, Sehnen
		0.5	H	26	HRT26	V7	HRT-26	Rundkörpernadel. schneidend
		0.5	H	40	HRxx	CT	HRX-40	Rundkörpernadel, konisch	Faszie, Kapsel
		0.5	H		HS15	M1		schneidender Nadelkörper
		0.5	H		HS17(s)	J1		schneidender Nadelkörper
		0.5	H	17	HS17SS	OS-2	HS-18	schneidender Nadelkörper
		0.5	H	22	HS21	X1	HS-20	schneidender Nadelkörper
		0.5	H	22	HS23ss	OS4	HS-20	schneidender Nadelkörper
		0.5	H	26	HS26	CP2	HS-25	schneidender Nadelkörper	Sternum, Wundverschluss
		0.5	H	30	HS30	CPA	HS-30	schneidender Nadelkörper
		0.5	H	36	HS37	CP1	HS-36	schneidender Nadelkörper	Sternum, Wundverschluss
		0.5	H	36	HS37(s)(ss)	OS36	HS-36	schneidender Nadelkörper
		0.5	H	37	HS37SS	OS-6	HS-36	schneidender Nadelkörper
		0.5	H	40	HS40SS	OS-8		schneidender Nadelkörper
		0.5	H	48	HS48	CPX	HS-48	schneidender Nadelkörper	Sternum, Wundverschluss
		0.5	H	55	HS55	CPXX	HS-55	schneidender Nadelkörper	Sternum, Wundverschluss
		0.5	H	16	HSMP15	PS4		Rundkörpernadel schneidend, Präzisionsspitze	plastische Chirurgie
		0.5	H	8	HSMP9	P2	HSM-8	Rundkörpernadel schneidend, Präzisionsspitze	plastische Chirurgie
					PR	ASH1		Rundkörpernadel, asymptotisch
					PRCm10b	ACC		Rundkörpernadel, schneidend asymptotisch
					SKR	SHT		Rundkörpernadel, Skinadel
					SKR26	SHT plus		Rundkörpernadel, flache=Lanzettspitze
		0.25	V		VLM6s	TG100-8		schneidender Nadelkörper, Mikrospitze
	x			100		AS10		Gerade konisch
	x			30		PSG		gerade schneidend
	x			13		SC1		gerade schneidend
	x			22		ST3		Rundkörpernadel, gerade, konisch
	x			19		STA		Rundkörpernadel, gerade, konisch
	x			254		STP10		Rundkörpernadel. schneidend	Meniskus
	x			75		STXW		Rundkörpernadel, gerade, konisch
	x			70		V68		Rundkörpernadel. schneidend	Meniskus, Achillessehne
		0.375	D	6.5		BV2	DR-6	Rundkörpernadel, konisch	Nerven, Gefäß, Mikro
		0.375	D	3.8		BV50-3	DR-4	Rundkörpernadel, konisch	Nerven, Gefäß, Mikro
		0.375	D	13		CC1		Rundkörpernadel. schneidend
		0.5	H	40		CP		schneidender Nadelkörper	Sternum, Wundverschluss
		0.375	D	26		FS	DS-25	schneidender Nadelkörper	Haut
		0.375	D	11		G1	DSS-10	schneidender Nadelkörper
		0.5	H	8.5		G2		Rundkörpernadel. schneidend, Präzisionsspitze	plastische Chirurgie
		0.375	D	13		G3	DSS-13	Rundkörpernadel. schneidend, Präzisionsspitze
		0.375	D	6.5		G6		schneidender Nadelkörper	Haut
		0.5	H	8		G7		Rundkörpernadel. schneidend, Präzisionsspitze	Haut, plastische Chirurgie
		0.5	H	40		LH	HR-40	Rundkörpernadel, konisch	Bänder
		0.5	H	36		MH		Rundkörpernadel, konisch
		0.5	H	36		MH		Rundkörpernadel, konisch
		0.5	H	26		MO6	HR-36	Rundkörpernadel, konisch
		0.5	H	22		OS4	HS-20	schneidender Nadelkörper	Sternum, Wundverschluss
		0.5	H	30		OS6	HS-30	schneidender Nadelkörper	Sternum, Wundverschluss
		0.5	H	40		OS8	HS-40	schneidender Nadelkörper	Sternum, Wundverschluss
		0.375	D	11		P6	DRT-12	Rundkörpernadel, schneidend, revers Präzisionsspitze	Haut
		0.375	D	16		PC2	HR-12	Rundkörpernadel, schneidend, Präzisionsspitze
		0.375	D	26		PC25			Haut
		0.375	D	26		PS		Rundkörpernadel, schneidend, Präzisionsspitze	Haut
		0.5	H	13		RB2	HR-12	Rundkörpernadel, konisch
				16		STC6		Gerade Schneidend
		0.5	H	13		TF		Rundkörpernadel, konisch
		0.5	H	10		TF1		Rundkörpernadel, konisch	Nerven, Mikro
		0.5	H	8		TF4		Rundkörpernadel, konisch	Nerven, Mikro
		0.5	H	6.5		TF6,5		Rundkörpernadel, konisch	Nerven, Mikro
		0.5	H	13		UCL	HRX-13	Rundkörpernadel, konisch	Bänder
		0.5	H	16		UCLX	HRX-17	Rundkörpernadel, konisch	Bänder
		0.625	F	36		UR-5	FRX-36	Rundkörpernadel, konisch
		0.625	F	110		US110		Rundkörpernadel. schneidend	Sehnen
		0.625	F	110		UST110		Rundkörpernadel, flache=Lanzettspitze	Sehnen
		0.5	H	45		V39		Rundkörpernadel. schneidend	Sehnen
		0.5	H	26		V7		Rundkörpernadel. schneidend	Gefäße, Bänder, Sehnen

## Sheet: Blatt 2
Tabelle 1
	Nadelabkürzungen, Kodierungen
	Ethicon	BBraun	Serag-Wiessner	Resorba		englische Erklärung	deutsche Bezeichnung	Einsatz
			V		H	1/4 circle	1/4kreisförmig
	UCL					5/8 Circle Colateral Ligament	5/8 Kreis Kollaterales Ligament
			A			asymptotic	asymptotisch
	BV					Blood Vessel
	BVH					Blood Vessel Half
	BB					Blue Baby
	BP					Blunt Point	Stumpfer Punkt
	BN					Bunnell
	CC					Calcified Cornary
	CV					Cardiovascular
						cardiovascular	Gefäße	Allgemeine Weichteilapproximation und Ligatur
	C					Cardiovascular	Kardiovaskulär
	CPS					Circle Taper Blunt	Kreisverjüngung Stumpf
	CPX					Circle Taper Extra Large
	CTXB					Circle Taper Extra Large Blunt
			RK			circle, round-bodied needle, taper cutting	Rundkörper, kurze innenliegende schneidende Spitze
	J					Conjunctive	Konjunktiven
	CCS					Conventional Cutting Sternotomy Cutting Edge
	CE					Conventional for Skin
	CIF					Conventional Plastic Surgery Cutting Point Extra Large Corneal-Scleral
	CIF					Conventional Plastic Surgery Cutting Point Extra Large Corneal-Scleral	Konventionell für plastische Chirurgie Schneidekante Extra Large Corneal-Scleral
	CP					Corneal-Scleral Bi-Curve Corneal-Scleral Compound Curve Circle Taper	Auge
	CFS					Cutting Intraocular Fixation Cutting Point	Schneiden Intraokulare Fixation Schneidespitze
	DP					Double Point	Doppelspitze
	DC					Dura Closure	Dura-Verschluss
	EN					Endoscopic Needle	Endoskopische Nadel
	X or P					Exodontal (dental)
	X or P					Exodontal (dental)	Exodontal (zahnärztlich)
	XXLH					Extra Extra Large Half (circle)
	XLH					Extra Large Half (circle)
	EST					Eyed Straight Taper	Geöster gerader Konus
	FS					for skin	Schließt Stanzbiopsien oder Wunden, die nur ein paar Stiche erfordern
	FSLX					For Skin Extra Large Greishaber Greishaber Spatula Conjunctive
	FSLX					For Skin Extra Large Greishaber Greishaber Spatula Conjunctive	Für Haut extra groß Greishaber (Greishaber Spatel Konjunktiv)
	FSL					For Skin Large
	FN					For Tonsil	Für Tonsillen
						general surgery	Hautnaht Allgemeinchirurgie	Unterschiedliche Hautdicken
	G					Greishaber	Greishaber
	GS					Greishaber Spatual	Greishaber Spatula	plastische Chirurgie
			K			half curved	halb gekrümmt
		JH				hook
	BIF					Intraocular Fixation	Intraokulare Fixierung
	KS					Keith Straight Large Half	Keith gerade Groß Halb
		L	L			lancet point	Lanzetten (Spatula)-Nadel
	LS					Large Sternotomy	Große Sternotomie
	LR					Larger Retention
	MO					Mayo	Mayo
	MOB					Mayo Blunt
	MH					Medium Half (circle)	Mittel Halb (Kreis)
		M	M			micro point	Mikrospitze/-kurzschliff
	MF					Modified Fergusan	Modifizierter Fergusan
	M					Muscle	Muskel
	OPS					Ocular Plastic Surgery	Plastische Augenchirurgie
	OS					Orthopaedic Surgery	Orthopädische Chirurgie
	P					plastic	Plastische Chirurgie	dünnere Haut
	PS					plastic skin		moderate dicke Haut, z.B. Nacken
	RB					Renal (artery) Bypass	Nieren(arterien)-Bypass
	RD					Retinal Detachment	Netzhautablösung
	RV					Retinal--Vitreous	Netzhaut-Vitreus
			S	S		reverse cutting	außen schneidend
			SX			reverse cutting, extra strong	schneidender Nadelkörper, extra stark
			SL			reverse cutting, lancet point	schneidender Nadelkörper, Lanzettspitze
			SLA			reverse cutting, lancet point, asymptotic	schneidender Nadelkörper, Lanzettspitze, asymptotisch
			SM			reverse cutting, micro point	schneidender Nadelkörper, Lanzettspitze
			SS			reverse cutting, slim	schneidender Nadelkörper, schlanker Anschliff
			SP			reverse cutting, spatula needle	schneidender Nadelkörper, Spatelnadel
	RH					Round Half (circle)	Runde Hälfte (Kreis)
			R	R		round-bodied	Rundkörpernadel
		RN	RN	RN	D	round-bodied needle, blunt	Rundkörpernadel, stumpfe Spitze
			RX			round-bodied, extra strong	Rundkörpernadel, extra stark
			RM			round-bodied, micro point	Rundkörpernadel, Mikrospitze
			RT			round-bodied, trocar needle	Rundkörpernadel, Trokarnadel
			K			semi-curved	Kufennadel
			KS			semi-curved, reverse cutting	Kufennadel, schneidender Nadelkörper
	SIF					Ski intraocular Fixation	Ski intraokular Fixierung
		S	S			slim point	schlanker Anschliff
	SH					Small half (circle)	Kleine Hälfte (Kreis)
	S	SP		P		spatula needle	Spatelnadel
	SFS					Spatulated for Skin	Spatuliertes für Skin
	SM					Spatulated Module	Spatel-Modul
			LR			spoon-shaped, round bodied
			Q			square bodied	quadratischer Nadelkörper
			QL			square bodied, lancet point	quadratischer Nadelkörper, Lanzettspitze
	SKS					Sternotomy Keith Straight	Sternotomie Keith gerade
	STB					Straight Blunt	Gerade stumpf
	SC	GS	GS	GS		straight, reverse cutting	Gerade schneidend
	STC					Straight Cutting
	ST					Straight Taper
	STP					Straight Taper Point	Gerade Kegelspitze
		GR	G		G	straight, round-bodied needle	gerade, Rundkörpernadel
			GR			strainght, round-bodied	Rundkörpernadel, gerade
		K	K			taper cutting	kurze innenliegende Schneide
	TP					Taper Pericostal / Point	Verjüngung Perikostal / Spitze
	TPB					Taper Pericostal /Point Blunt	Konisch Perikostal/Punkt Stumpf
	V					TAPERCUT Surgical Needle	TAPERCUT Chirurgische Nadel
	TS					Tendon Straight
	TF					Tetralogy of Fallot	Fallot-Tetralogie
	TE					Three-Eighths	Drei-Achtel
	TG					Transverse Ground	Querschliff
	TGW					Transverse Ground Wide
	TN					Trocar Needle	Trokar-Nadel
		T	T			trocar point	Trokarspitze
	TQ					Twisty Q	Verdrehtes Q
	UR					Urology	Urologie
	URB					Urology Blunt
	VAS					Vas Deferens	Vas deferens
		HS	HS		H		1/2 Kreis schneidend
			H		H		1/2 kreisförmig
			D		D		3/8
		DR	DR		D		3/8 Kreis rund
		DS	DS		D		3/8 Kreis schneidend
			F		F		5/8
		FR			F		5/8 Kreis Rund
		v					Break-off-Nadel
							gerade Rundkörper
							gerade schneidend
		JR			J		Hook
		JHC					Hook, Rundkörper, kurze schneidende Spitze
				SI			innen schneidend
		C					kurze schneidende Spitze
		mV					Mikrogefäßnadel
		m					Mikronadel
		f					Nadelkörper dünn
		s					Nadelkörper, starke Ausführung
		MP					Präzisionsspitze
			DQL		D		quadratischer Nadelkörper, Lanzettspitze
		RS					Rundkörper schneidende Spitze
		HRC					Rundkörper, kurze schneidende Spitze
			RC				Rundkörper, kurze schneidende Spitze
		HR					Rundkörpernadel
			FRX		D		Rundkörpernadel, extra stark
			RX				Rundkörpernadel, extra stark
			DRM		D		Rundkörpernadel, Mikrospitze
			DR		D		Rundkörpernadel, stumpfe Spitze
			DRN		D		Rundkörpernadel, stumpfe Spitze
			FRN		D		Rundkörpernadel, stumpfe Spitze
			R				Rundkörpernadel, stumpfe Spitze
			RN				Rundkörpernadel, stumpfe Spitze
			DRT		D		Rundkörpernadel, Trokarspitze
				RT			Schneidend Rundnadel
			DS		D		schneidender Nadelkörper
			S				schneidender Nadelkörper
			DSL		D		schneidender Nadelkörper, Lanzettspitze
			DSLA		D		schneidender Nadelkörper, Lanzettspitze, asymptotisch
			SM				schneidender Nadelkörper, Mikrospitze
			DSMA		D		schneidender Nadelkörper, Mikrospitze, asymptotisch
			DSS		D		schneidender Nadelkörper, Präzisionmikrospitze
							schneidender Nadelkörper, Präzisionsspitze
		b					schwarze Nadel
		HSMP
